# Supplementary material for: High polygenic risk score for exceptional longevity is associated with a healthy metabolic profile
Source: GeroScience. 2022 Aug 16;45(1):399–413. doi: 10.1007/s11357-022-00643-y (PMC9886704; doi:10.1007/s11357-022-00643-y)
Supplement: Supplementary file 1 — Supplementary file1 (DOCX 47.3 KB) [file 11357_2022_643_MOESM1_ESM.xlsx]

## Sheet: TableS1_ELPRS_MetS_UKBB(+-APOE)
Table S1: Associations of ELPRS with MetS in the UKBB(+/- APOE) showing results using the 90th, 99th percentile from GWAS summary stats and using the PGS catalogue from Tesi et al 2021
DepVar	PRS	Nsample	Beta.PRS	SE.PRS	Pval.PRS	Pval.PRSadj	Beta.Age	Beta.Sex	SE.Age	SE.Sex	Pval.Age	Pval.Sex	Nmissing
SBP	Includes APOE locus (90th)	380953	-0.0239252	0.00153097	4.93e-55	1.48e-54	0.04001	0.290189	0.000189663	0.00303856	<1E-174	<1E-174	26847
SBP	Without APOE locus (90th)	380953	-0.0236715	0.00153044	6.01e-54	1.55e-53	0.0400081	0.290194	0.000189663	0.00303858	<1E-174	<1E-174	26847
SBP	Includes APOE locus (99th)	380953	-0.0191908	0.0015168	1.11e-36	1.99e-36	0.0400007	0.290144	0.000189681	0.00303891	<1E-174	<1E-174	26847
SBP	PGS_Tesi_et_al_2021_PRScs	380953	-0.0337235	0.00151414	8.05e-110	2.9e-108	0.0399801	0.290179	0.000189594	0.00303756	<1E-174	<1E-174	26847
DBP	Includes APOE locus (90th)	380961	-0.0219558	0.00161357	3.72e-42	6.7e-42	0.00496101	0.325056	0.000199896	0.0032025	7.37e-136	<1E-174	26839
DBP	Without APOE locus (90th)	380961	-0.0219345	0.00161299	4.17e-42	6.83e-42	0.00495947	0.32506	0.000199895	0.00320251	8.9e-136	<1E-174	26839
DBP	Includes APOE locus (99th)	380961	-0.0163182	0.00159863	1.85e-24	2.89e-24	0.00495153	0.325021	0.000199915	0.00320285	2.53e-135	<1E-174	26839
DBP	PGS_Tesi_et_al_2021_PRScs	380961	-0.0263871	0.00159618	2.29e-61	9.16e-61	0.00493439	0.325054	0.000199867	0.00320213	1.82e-134	<1E-174	26839
Antihypertensive use	Includes APOE locus (90th)	187176	-0.109958	0.00566376	5.85e-84	3.51e-83	0.095871	0.0056726	0.000821138	0.00366188	<1E-174	0.121358	220624
Antihypertensive use	Without APOE locus (90th)	187176	-0.110329	0.00566179	1.43e-84	1.8e-83	0.0958704	0.00559203	0.000821135	0.00366197	<1E-174	0.126748	220624
Antihypertensive use	Includes APOE locus (99th)	187176	-0.0851262	0.00559098	2.39e-52	6.62e-52	0.095731	0.00623776	0.000820573	0.00366052	<1E-174	0.0883693	220624
Antihypertensive use	PGS_Tesi_et_al_2021_PRScs	187176	-0.116843	0.0056014	1.25e-96	1.5e-95	0.0957438	0.00696853	0.000820813	0.00366253	<1E-174	0.0570858	220624
Serum glucose	Includes APOE locus (90th)	355611	-0.0143701	0.00166135	5.19e-18	5.84e-18	0.0239833	0.0665663	0.000205953	0.00329786	<1E-174	1.5e-90	52189
Serum glucose	Without APOE locus (90th)	355611	-0.0143804	0.00166097	4.83e-18	5.79e-18	0.0239827	0.0665717	0.000205952	0.00329786	<1E-174	1.45e-90	52189
Serum glucose	Includes APOE locus (99th)	355611	-0.0107265	0.00164783	7.55e-11	8.77e-11	0.0239774	0.0665619	0.00020596	0.00329801	<1E-174	1.57e-90	52189
Serum glucose	PGS_Tesi_et_al_2021_PRScs	355611	-0.014078	0.00164387	1.09e-17	1.36e-17	0.0239658	0.06656	0.000205947	0.00329787	<1E-174	1.56e-90	52189
Antidiabetic use	Includes APOE locus (90th)	187176	-0.113687	0.0201417	1.66e-08	1.76e-08	0.0352932	0.00924549	0.00266444	0.0130257	4.76e-40	0.477837	220624
Antidiabetic use	Without APOE locus (90th)	187176	-0.108285	0.0201331	7.51e-08	7.51e-08	0.0352843	0.00922118	0.00266434	0.0130259	4.94e-40	0.479001	220624
Antidiabetic use	Includes APOE locus (99th)	187176	-0.0921456	0.019902	3.66e-06	3.66e-06	0.0352331	0.00980716	0.00266405	0.0130281	6.26e-40	0.451589	220624
Antidiabetic use	PGS_Tesi_et_al_2021_PRScs	187176	-0.128437	0.0199076	1.11e-10	1.24e-10	0.0351591	0.0105989	0.00266352	0.0130266	8.75e-40	0.415853	220624
Serum triglycerides	Includes APOE locus (90th)	388133	-0.0162422	0.00158179	9.87e-25	1.37e-24	0.00878078	0.414609	0.000196039	0.00314246	<1E-174	<1E-174	19667
Serum triglycerides	Without APOE locus (90th)	388133	-0.0154083	0.00158147	1.99e-22	2.55e-22	0.00877906	0.414618	0.000196041	0.0031425	<1E-174	<1E-174	19667
Serum triglycerides	Includes APOE locus (99th)	388133	-0.0090296	0.0015687	8.61e-09	9.4e-09	0.00877185	0.41462	0.000196055	0.00314276	<1E-174	<1E-174	19667
Serum triglycerides	PGS_Tesi_et_al_2021_PRScs	388133	-0.013857	0.00156601	8.9e-19	1.23e-18	0.00876167	0.414641	0.00019604	0.00314257	<1E-174	<1E-174	19667
HDL-cholesterol	Includes APOE locus (90th)	355864	0.0241267	0.00153346	9.32e-56	3.35e-55	0.00534765	-0.848	0.000190102	0.00304403	6.45e-174	<1E-174	51936
HDL-cholesterol	Without APOE locus (90th)	355864	0.0216698	0.00153323	2.43e-45	5.47e-45	0.0053512	-0.848014	0.000190114	0.00304423	4.02e-174	<1E-174	51936
HDL-cholesterol	Includes APOE locus (99th)	355864	0.0154512	0.00152123	3.11e-24	4.66e-24	0.00535966	-0.848004	0.000190138	0.00304465	1.27e-174	<1E-174	51936
HDL-cholesterol	PGS_Tesi_et_al_2021_PRScs	355864	0.0268534	0.00151731	4.65e-70	2.09e-69	0.00537767	-0.847981	0.000190078	0.00304375	6.81e-176	<1E-174	51936
Waist Circ.	Includes APOE locus (90th)	407126	-0.0258674	0.00138856	2.01e-77	9.07e-77	0.0128678	0.933608	0.000172098	0.00275791	<1E-174	<1E-174	674
Waist Circ.	Without APOE locus (90th)	407126	-0.027032	0.00138811	2e-84	1.8e-83	0.0128673	0.933615	0.00017209	0.0027578	<1E-174	<1E-174	674
Waist Circ.	Includes APOE locus (99th)	407126	-0.0170154	0.00137697	8.1e-100	1.46e-98	0.0128547	0.933608	0.000172136	0.00275858	<1E-174	<1E-174	674
Waist Circ.	PGS_Tesi_et_al_2021_PRScs	407126	-0.0291496	0.0013741	4.53e-35	7.76e-35	0.0128348	0.933637	0.00017207	0.00275756	<1E-174	<1E-174	674
MetS	Includes APOE locus (90th)	334157	-0.0580998	0.00423868	9.21e-43	1.84e-42	0.0104261	0.0498383	0.000544386	0.00837593	9.31e-82	2.68e-09	73643
MetS	Without APOE locus (90th)	334157	-0.0570486	0.0042384	2.69e-41	4.04e-41	0.0104175	0.0498678	0.000544366	0.00837585	1.25e-81	2.62e-09	73643
MetS	Includes APOE locus (99th)	334157	-0.03504	0.00419551	2.91e-42	6.55e-42	0.0103686	0.0496644	0.000544246	0.00837443	6.4e-81	3.02e-09	73643
MetS	PGS_Tesi_et_al_2021_PRScs	334157	-0.057144	0.00419457	6.72e-17	8.07e-17	0.01036	0.0500941	0.000544293	0.00837598	8.95e-81	2.22e-09	73643

## Sheet: TableS2_ELPRS_MetS_HCS(+-APOE)
Table S2: Associations of ELPRS with MetS in the HCS(+/- APOE) showing results using the 90th, 99th percentile from GWAS summary stats and using the PGS catalogue from Tesi et al 2021
DepVar	PRS	Nsample	Beta.PRS	SE.PRS	Pval.PRS	Pval.PRSadj	Beta.Age	Beta.Sex	SE.Age	SE.Sex	Pval.Age	Pval.Sex	Nmissing
SBP	Includes APOE locus (90th)	2116	0.0175027	0.021195	0.409016	0.79412	0.0304482	-0.0936797	0.00284294	0.0424504	4.21e-26	<1E-174	6
SBP	Without APOE locus (90th)	2116	0.0170379	0.0211895	0.421445	0.79412	0.0304608	-0.0935765	0.00284276	0.0424479	4e-26	<1E-174	6
SBP	Includes APOE locus (99th)	2116	-0.00077903	0.0212259	0.970726	0.970726	0.0304903	-0.092507	0.00284492	0.0424334	3.91e-26	<1E-174	6
SBP	PGS_Tesi_et_al_2021_PRScs	2116	-0.0378823	0.0211692	0.0736775	0.29471	0.0305177	-0.0907877	0.00284092	0.0424121	3.03e-26	<1E-174	6
DBP	Includes APOE locus (90th)	2116	0.028281	0.0211993	0.18233	0.495156	-0.0232736	0.314613	0.00284351	0.0424589	4.66e-16	1.82e-13	6
DBP	Without APOE locus (90th)	2116	0.0276254	0.0211939	0.192561	0.495156	-0.0232533	0.314774	0.00284336	0.0424568	4.92e-16	1.76e-13	6
DBP	Includes APOE locus (99th)	2116	-0.00886025	0.0212348	0.676536	0.850364	-0.0231682	0.316487	0.00284612	0.0424512	6.66e-16	1.3e-13	6
DBP	PGS_Tesi_et_al_2021_PRScs	2116	-0.0221464	0.0211895	0.296068	0.666153	-0.0231934	0.317516	0.00284364	0.0424528	5.86e-16	1.09e-13	6
Antihypertensive use	Includes APOE locus (90th)	1871	-0.110311	0.148052	0.456222	0.79412	0.0641049	0.204865	0.0185909	0.296631	<1E-174	<1E-174	251
Antihypertensive use	Without APOE locus (90th)	1871	-0.0882279	0.148114	0.551392	0.850364	0.063946	0.203401	0.0185802	0.296618	<1E-174	<1E-174	251
Antihypertensive use	Includes APOE locus (99th)	1871	-0.0681399	0.145834	0.640326	0.850364	0.0641252	0.197713	0.0186077	0.296413	<1E-174	<1E-174	251
Antihypertensive use	PGS_Tesi_et_al_2021_PRScs	1871	0.026154	0.145796	0.857633	0.964837	0.0635767	0.197232	0.0185427	0.296451	<1E-174	<1E-174	251
Serum glucose	Includes APOE locus (90th)	1855	0.00923921	0.0227739	0.685015	0.850364	0.00802981	0.34703	0.00304459	0.045704	<1E-174	4.93e-14	267
Serum glucose	Without APOE locus (90th)	1855	0.00317158	0.0228304	0.889529	0.970395	0.00804593	0.347414	0.00304449	0.0457043	<1E-174	4.63e-14	267
Serum glucose	Includes APOE locus (99th)	1855	-0.00098025	0.0229775	0.965976	0.970726	0.00805773	0.347621	0.0030483	0.0456861	<1E-174	4.37e-14	267
Serum glucose	PGS_Tesi_et_al_2021_PRScs	1855	-0.0592686	0.0229476	0.00987675	0.191667	0.00798695	0.352019	0.00303891	0.0456341	<1E-174	1.98e-14	267
Antidiabetic use	Includes APOE locus (90th)	1871	-0.11088	0.093626	0.236299	0.567117	0.0221896	0.671603	0.0120882	0.195322	<1E-174	<1E-174	251
Antidiabetic use	Without APOE locus (90th)	1871	-0.122354	0.0936824	0.191534	0.495156	0.0221739	0.672318	0.0120896	0.195339	<1E-174	<1E-174	251
Antidiabetic use	Includes APOE locus (99th)	1871	-0.0799883	0.0924752	0.387055	0.79412	0.0223101	0.664108	0.0120927	0.195194	<1E-174	<1E-174	251
Antidiabetic use	PGS_Tesi_et_al_2021_PRScs	1871	-0.178104	0.0931953	0.0559937	0.280557	0.0219196	0.671766	0.0120676	0.195404	<1E-174	<1E-174	251
Serum triglycerides	Includes APOE locus (90th)	2108	-0.00744899	0.021741	0.731916	0.870008	0.0016223	0.148996	0.00292217	0.0435668	<1E-174	<1E-174	14
Serum triglycerides	Without APOE locus (90th)	2108	-0.0159447	0.021733	0.463237	0.79412	0.00162779	0.149428	0.00292171	0.0435596	<1E-174	<1E-174	14
Serum triglycerides	Includes APOE locus (99th)	2108	0.0021959	0.0217404	0.919556	0.970726	0.00159741	0.148582	0.0029238	0.0435497	<1E-174	<1E-174	14
Serum triglycerides	PGS_Tesi_et_al_2021_PRScs	2108	-0.0359158	0.0217353	0.0985981	0.327671	0.00164058	0.150256	0.00292013	0.0435329	<1E-174	<1E-174	14
HDL-cholesterol	Includes APOE locus (90th)	2108	0.0393486	0.0199241	0.0484072	0.280557	-0.00380401	-0.800032	0.00267858	0.0399787	<1E-174	1.08e-81	14
HDL-cholesterol	Without APOE locus (90th)	2108	0.0458984	0.0199162	0.0212871	0.191667	-0.00378418	-0.800234	0.0026775	0.0399626	<1E-174	8.68e-82	14
HDL-cholesterol	Includes APOE locus (99th)	2108	0.00638098	0.0199549	0.749174	0.870008	-0.00375414	-0.797511	0.00268243	0.0399955	<1E-174	3.6e-81	14
HDL-cholesterol	PGS_Tesi_et_al_2021_PRScs	2108	0.0459729	0.0199499	0.0212963	0.191667	-0.00375871	-0.799691	0.00267742	0.0399564	<1E-174	1.04e-81	14
Waist Circ.	Includes APOE locus (90th)	2118	-0.00840144	0.0197557	0.670686	0.850364	0.00214814	0.831169	0.00265236	0.0396049	<1E-174	5.57e-89	4
Waist Circ.	Without APOE locus (90th)	2118	-0.0129446	0.0197518	0.512304	0.838315	0.00214804	0.831409	0.00265205	0.0396004	<1E-174	4.8e-89	4
Waist Circ.	Includes APOE locus (99th)	2118	0.0102794	0.0197536	0.602855	0.850364	0.00208625	0.830717	0.00265351	0.0395847	<1E-174	5.63e-89	4
Waist Circ.	PGS_Tesi_et_al_2021_PRScs	2118	-0.0458611	0.0197382	0.0202485	0.191667	0.00216787	0.832793	0.00264888	0.0395473	<1E-174	1.6e-89	4
MetS	Includes APOE locus (90th)	1809	-0.0852569	0.0518511	0.100122	0.327671	0.00323564	-0.130932	0.00686117	0.102936	<1E-174	<1E-174	313
MetS	Without APOE locus (90th)	1809	-0.0982511	0.0519145	0.0584167	0.280557	0.00320056	-0.130226	0.00686214	0.102951	<1E-174	<1E-174	313
MetS	Includes APOE locus (99th)	1809	-0.0279159	0.0511178	0.584991	0.850364	0.00305208	-0.13844	0.00685869	0.102772	<1E-174	<1E-174	313
MetS	PGS_Tesi_et_al_2021_PRScs	1809	-0.0957715	0.0513843	0.062346	0.280557	0.00316609	-0.133912	0.0068588	0.102891	<1E-174	<1E-174	313

## Sheet: TableS3_ELPRS_MetS_OATS(+-A (2
Table S3: Associations of ELPRS with MetS in the OATS(+/- APOE) showing results using the 90th, 99th percentile from GWAS summary stats and using the PGS catalogue from Tesi et al 2021
DepVar	PRS	Nsample	Beta.PRS	SE.PRS	Pval.PRS	Pval.PRSadj	Beta.Age	Beta.Sex	SE.Age	SE.Sex	Pval.Age	Pval.Sex	Nmissing
SBP	Includes APOE locus (90th)	484	-0.0661709	0.049535	0.183097	0.488522	0.100289	0.341394	0.0532985	0.0996184	<1E-174	<1E-174	55
SBP	Without APOE locus (90th)	484	-0.0849279	0.0494009	0.0871099	0.447994	0.10052	0.344963	0.0531994	0.0995172	<1E-174	<1E-174	55
SBP	Includes APOE locus (99th)	484	-0.0250656	0.04899	0.609454	0.86533	0.100297	0.335115	0.0534361	0.0996968	<1E-174	<1E-174	55
SBP	PGS_Tesi_et_al_2021_PRScs	484	-0.0307918	0.0506897	0.544227	0.86533	0.0966108	0.3323	0.053863	0.0997415	<1E-174	<1E-174	55
DBP	Includes APOE locus (90th)	485	-0.0704543	0.0494111	0.155431	0.473441	-0.142041	0.174429	0.0520391	0.100056	<1E-174	<1E-174	54
DBP	Without APOE locus (90th)	485	-0.0904647	0.0492041	0.0674338	0.447994	-0.141896	0.178463	0.0519132	0.0999109	<1E-174	<1E-174	54
DBP	Includes APOE locus (99th)	485	-0.0181484	0.0487546	0.7101	0.86533	-0.142064	0.16653	0.0522928	0.10029	<1E-174	<1E-174	54
DBP	PGS_Tesi_et_al_2021_PRScs	485	-0.016139	0.0502445	0.748381	0.869087	-0.143862	0.164174	0.0526076	0.100287	<1E-174	<1E-174	54
Antihypertensive use	Includes APOE locus (90th)	520	-0.384297	0.141889	0.00676007	0.121681	0.213148	-0.240825	0.143818	0.279686	<1E-174	<1E-174	19
Antihypertensive use	Without APOE locus (90th)	520	-0.396125	0.141742	0.00519478	0.121681	0.215764	-0.232911	0.143313	0.278812	<1E-174	<1E-174	19
Antihypertensive use	Includes APOE locus (99th)	520	-0.152548	0.138483	0.27065	0.565501	0.220143	-0.276562	0.148423	0.285556	<1E-174	<1E-174	19
Antihypertensive use	PGS_Tesi_et_al_2021_PRScs	520	-0.284529	0.144787	0.0493971	0.444574	0.190757	-0.305162	0.148069	0.285481	<1E-174	<1E-174	19
Serum glucose	Includes APOE locus (90th)	495	-0.00768476	0.0500669	0.878154	0.92981	0.0168926	0.227228	0.0530757	0.101316	<1E-174	<1E-174	44
Serum glucose	Without APOE locus (90th)	495	-0.000653752	0.05038	0.989658	0.993538	0.0168447	0.226423	0.0530757	0.10134	<1E-174	<1E-174	44
Serum glucose	Includes APOE locus (99th)	495	0.0538576	0.0500153	0.282751	0.565501	0.0149316	0.222222	0.0530194	0.101083	<1E-174	<1E-174	44
Serum glucose	PGS_Tesi_et_al_2021_PRScs	495	-0.0478941	0.0502763	0.341839	0.647694	0.0122707	0.222584	0.0533872	0.101189	<1E-174	<1E-174	44
Antidiabetic use	Includes APOE locus (90th)	55	0.286769	0.410843	0.485177	0.831733	0.263246	-0.00156612	0.42956	0.692778	<1E-174	<1E-174	484
Antidiabetic use	Without APOE locus (90th)	55	0.292832	0.415431	0.480881	0.831733	0.262268	0.00433409	0.431858	0.697135	<1E-174	<1E-174	484
Antidiabetic use	Includes APOE locus (99th)	55	-0.0616552	0.334295	0.853673	0.92981	0.278411	0.0573109	0.465444	0.741164	<1E-174	<1E-174	484
Antidiabetic use	PGS_Tesi_et_al_2021_PRScs	55	0.24886	0.53111	0.63938	0.86533	0.297575	0.0737052	0.470747	0.743969	<1E-174	<1E-174	484
Serum triglycerides	Includes APOE locus (90th)	505	-0.025901	0.0492599	0.599541	0.86533	-0.0205994	0.16226	0.0530981	0.0989294	<1E-174	<1E-174	34
Serum triglycerides	Without APOE locus (90th)	505	-0.0275231	0.0496018	0.579524	0.86533	-0.0204705	0.162688	0.0531191	0.0989566	<1E-174	<1E-174	34
Serum triglycerides	Includes APOE locus (99th)	505	0.0175169	0.0490086	0.721108	0.86533	-0.0215727	0.159283	0.053275	0.0989014	<1E-174	<1E-174	34
Serum triglycerides	PGS_Tesi_et_al_2021_PRScs	505	-0.0876365	0.0494269	0.0775667	0.447994	-0.0296484	0.155125	0.0533388	0.0986344	<1E-174	<1E-174	34
HDL-cholesterol	Includes APOE locus (90th)	505	0.070522	0.0450486	0.118873	0.473441	-0.00652781	-0.869378	0.0482862	0.0905583	<1E-174	1.6e-18	34
HDL-cholesterol	Without APOE locus (90th)	505	0.0693975	0.0453685	0.127504	0.473441	-0.00687384	-0.870003	0.0483468	0.0906173	<1E-174	1.59e-18	34
HDL-cholesterol	Includes APOE locus (99th)	505	-0.000363984	0.0448941	0.993538	0.993538	-0.00590223	-0.862394	0.0485541	0.0907468	<1E-174	3.11e-18	34
HDL-cholesterol	PGS_Tesi_et_al_2021_PRScs	505	0.115171	0.0451422	0.0113926	0.136711	0.00533089	-0.856067	0.048488	0.0902117	<1E-174	3.42e-18	34
Waist Circ.	Includes APOE locus (90th)	520	-0.0561162	0.0426901	0.189981	0.488522	-0.0271251	1.03814	0.0449777	0.0855736	<1E-174	1.57e-26	19
Waist Circ.	Without APOE locus (90th)	520	-0.0619557	0.0426212	0.147405	0.473441	-0.0266378	1.03981	0.0449247	0.0855508	<1E-174	1.32e-26	19
Waist Circ.	Includes APOE locus (99th)	520	-0.0589587	0.0416064	0.157814	0.473441	-0.0264001	1.03453	0.0451905	0.0855517	<1E-174	2.1e-26	19
Waist Circ.	PGS_Tesi_et_al_2021_PRScs	520	-0.0494722	0.0425975	0.246683	0.565501	-0.0315849	1.02833	0.0453665	0.0855235	<1E-174	3.5e-26	19
MetS	Includes APOE locus (90th)	474	-0.063709	0.147456	0.665701	0.86533	-0.24913	0.436993	0.156601	0.295115	<1E-174	<1E-174	65
MetS	Without APOE locus (90th)	474	-0.0534391	0.1469	0.716023	0.86533	-0.248382	0.437047	0.156421	0.295083	<1E-174	<1E-174	65
MetS	Includes APOE locus (99th)	474	0.15966	0.140668	0.25637	0.565501	-0.240012	0.417874	0.15429	0.292233	<1E-174	<1E-174	65
MetS	PGS_Tesi_et_al_2021_PRScs	474	0.0366134	0.144186	0.799548	0.899492	-0.242928	0.431395	0.156114	0.293702	<1E-174	<1E-174	65

## Sheet: TableS4_ELPRS_MetS_MAS(+-APOE)
Table S4: Associations of ELPRS with MetS in the MAS(+/- APOE) showing results using the 90th, 99th percentile from GWAS summary stats and using the PGS catalogue from Tesi et al 2021
DepVar	PRS	Nsample	Beta.PRS	SE.PRS	Pval.PRS	Pval.PRSadj	Beta.Age	Beta.Sex	SE.Age	SE.Sex	Pval.Age	Pval.Sex	Nmissing
SBP	Includes APOE locus (90th)	908	-0.0138694	0.0334221	0.678257	0.964054	0.028508	0.19972	0.0069594	0.0661089	4.58e-05	<1E-174	17
SBP	Without APOE locus (90th)	908	-0.0127516	0.0335091	0.703635	0.964054	0.028495	0.199641	0.00696136	0.0661082	4.64e-05	<1E-174	17
SBP	Includes APOE locus (99th)	908	-0.0234573	0.0344029	0.495516	0.964054	0.0283927	0.198315	0.00693457	0.0660988	4.62e-05	<1E-174	17
SBP	PGS_Tesi_et_al_2021_PRScs	908	0.00373347	0.0330025	0.909955	0.964054	0.0282018	0.199042	0.00694973	0.0661173	5.38e-05	<1E-174	17
DBP	Includes APOE locus (90th)	908	-0.00210781	0.0337312	0.950188	0.964054	-0.0212724	0.0556086	0.00702377	0.0667203	<1E-174	<1E-174	17
DBP	Without APOE locus (90th)	908	-0.00434882	0.0338183	0.897708	0.964054	-0.0212292	0.0556802	0.00702558	0.0667181	<1E-174	<1E-174	17
DBP	Includes APOE locus (99th)	908	-0.0207361	0.0347199	0.550498	0.964054	-0.0211897	0.0547484	0.00699846	0.0667079	<1E-174	<1E-174	17
DBP	PGS_Tesi_et_al_2021_PRScs	908	0.00150138	0.0333048	0.964054	0.964054	-0.0213324	0.0554663	0.00701339	0.0667229	<1E-174	<1E-174	17
Antihypertensive use	Includes APOE locus (90th)	925	-0.111591	0.0711719	0.116901	0.418449	0.0421524	0.224307	0.0149901	0.14089	<1E-174	<1E-174	0
Antihypertensive use	Without APOE locus (90th)	925	-0.108588	0.0713173	0.127859	0.418449	0.0421406	0.223867	0.0149898	0.140874	<1E-174	<1E-174	0
Antihypertensive use	Includes APOE locus (99th)	925	-0.124866	0.0734585	0.0891663	0.356665	0.0409665	0.216036	0.0149397	0.1409	<1E-174	<1E-174	0
Antihypertensive use	PGS_Tesi_et_al_2021_PRScs	925	-0.141918	0.0707058	0.044733	0.356665	0.0424456	0.22811	0.0150189	0.141048	<1E-174	<1E-174	0
Serum glucose	Includes APOE locus (90th)	875	-0.00237152	0.033803	0.944085	0.964054	0.0145757	0.348049	0.00710519	0.0665982	<1E-174	2.17e-07	50
Serum glucose	Without APOE locus (90th)	875	-0.00589575	0.033851	0.861775	0.964054	0.0146358	0.348153	0.00710671	0.0665972	<1E-174	2.15e-07	50
Serum glucose	Includes APOE locus (99th)	875	-0.0148406	0.0345043	0.667223	0.964054	0.0146013	0.347481	0.00708518	0.0665938	<1E-174	2.27e-07	50
Serum glucose	PGS_Tesi_et_al_2021_PRScs	875	-0.0192774	0.0331732	0.561316	0.964054	0.0148695	0.348872	0.00710599	0.0665956	<1E-174	2.03e-07	50
Antidiabetic use	Includes APOE locus (90th)	925	-0.218746	0.118116	0.0640323	0.356665	0.00301134	0.811781	0.0244899	0.234741	<1E-174	<1E-174	0
Antidiabetic use	Without APOE locus (90th)	925	-0.226909	0.118461	0.0554331	0.356665	0.00335308	0.812681	0.0245115	0.234796	<1E-174	<1E-174	0
Antidiabetic use	Includes APOE locus (99th)	925	-0.141855	0.118046	0.229481	0.688442	-0.000451387	0.79868	0.024403	0.234254	<1E-174	<1E-174	0
Antidiabetic use	PGS_Tesi_et_al_2021_PRScs	925	0.0452831	0.114901	0.693504	0.964054	-0.00173881	0.799284	0.0243531	0.233939	<1E-174	<1E-174	0
Serum triglycerides	Includes APOE locus (90th)	878	0.0345302	0.0340599	0.310958	0.847757	-0.00207147	-0.0188605	0.00718378	0.0672996	<1E-174	<1E-174	47
Serum triglycerides	Without APOE locus (90th)	878	0.0317839	0.034137	0.352079	0.847757	-0.00204567	-0.0187158	0.0071862	0.0673053	<1E-174	<1E-174	47
Serum triglycerides	Includes APOE locus (99th)	878	0.0279633	0.0348779	0.422919	0.895593	-0.00163998	-0.0166563	0.00716551	0.0673066	<1E-174	<1E-174	47
Serum triglycerides	PGS_Tesi_et_al_2021_PRScs	878	0.0106351	0.0335629	0.751418	0.964054	-0.0016789	-0.0179366	0.00718712	0.0673401	<1E-174	<1E-174	47
HDL-cholesterol	Includes APOE locus (90th)	876	-0.01083	0.031808	0.733577	0.964054	-0.000773483	-0.678893	0.00670437	0.0628719	<1E-174	1.4e-25	49
HDL-cholesterol	Without APOE locus (90th)	876	-0.0138007	0.0318871	0.66527	0.964054	-0.00071729	-0.678801	0.00670563	0.0628684	<1E-174	1.41e-25	49
HDL-cholesterol	Includes APOE locus (99th)	876	-0.00206813	0.0325693	0.949383	0.964054	-0.000939875	-0.679377	0.00668657	0.0628725	<1E-174	1.3e-25	49
HDL-cholesterol	PGS_Tesi_et_al_2021_PRScs	876	-0.00789813	0.0313773	0.801322	0.964054	-0.000816547	-0.678892	0.00670545	0.062884	<1E-174	1.43e-25	49
Waist Circ.	Includes APOE locus (90th)	916	-0.0533687	0.0297006	0.072687	0.356665	-0.00360193	0.958562	0.006172	0.058666	<1E-174	9.15e-53	9
Waist Circ.	Without APOE locus (90th)	916	-0.0522273	0.0297629	0.0796365	0.356665	-0.00360152	0.958378	0.00617353	0.058669	<1E-174	9.63e-53	9
Waist Circ.	Includes APOE locus (99th)	916	-0.0248157	0.0305145	0.416293	0.895593	-0.00439977	0.955112	0.0061615	0.05873	<1E-174	2.41e-52	9
Waist Circ.	PGS_Tesi_et_al_2021_PRScs	916	-0.0106856	0.0295132	0.71739	0.964054	-0.00436705	0.956255	0.00617454	0.0587693	<1E-174	2.16e-52	9
MetS	Includes APOE locus (90th)	925	-0.21809	0.0754258	0.00383463	0.0747043	0.01362	0.160362	0.0154987	0.147397	<1E-174	<1E-174	0
MetS	Without APOE locus (90th)	925	-0.216355	0.0754769	0.00415024	0.0747043	0.0136766	0.159642	0.015505	0.147378	<1E-174	<1E-174	0
MetS	Includes APOE locus (99th)	925	-0.142789	0.0763269	0.0613794	0.356665	0.0106104	0.144136	0.0154247	0.146884	<1E-174	<1E-174	0
MetS	PGS_Tesi_et_al_2021_PRScs	925	-0.0683879	0.073667	0.353232	0.847757	0.0106317	0.150998	0.0153996	0.146706	<1E-174	<1E-174	0

## Sheet: Table S5_Meta_4cohorts_noAPOE
Table S5: Meta-analysis results of ELPRS with MetS in the replication cohorts without the APOE locus: Hunter Community Study (HCS), Older Australian Twin Study (OATS), Sydney Memory and Ageing Study (MAS) and the Gothenburg H70 birth cohort (H70)
Var	β	S.E.	pval	I2	QE	QEpval
SBP	-0.00617043	0.0132614	0.641721	22.384	3.86518	0.276395
DBP	-0.00316038	0.0132952	0.812107	47.6466	5.73029	0.125496
Antihypertensive use	-0.119153	0.0356438	0.00082915	26.7336	0.158035	0.984061
Serum glucose	-0.00354817	0.0131142	0.786729	0	1.83944	0.60639
Antidiabetic use	-0.140775	0.0522584	0.00706349	0	3.63961	0.303101
Serum triglyceride	-0.0103278	0.0120913	0.39302	0	3.45757	0.326306
HDL-cholesterol	0.027087	0.0114149	0.0176463	17.5736	4.09465	0.251424
Waist Circ.	-0.0173069	0.0121696	0.154985	13.234	1.51515	0.678777
MetS	-0.0801508	0.031303	0.0104527	44.0626	5.36314	0.147057

## Sheet: TableS6_Meta_3cohort_noH70
Table S6: Meta-analysis results of ELPRS with MetS in 3 Australian cohorts: Hunter Community Study (HCS), Older Australian Twin Study (OATS), Sydney Memory and Ageing Study (MAS) and excluding the H70 birth cohort
Var	Beta	SE	Z	Pval	I2	QE	QEpval
SBP	-0.000180323	0.0168301	-0.0107143	0.991451	24.362	2.64417	0.266579
DBP	0.00925333	0.0168667	0.548616	0.583269	43.0941	3.51457	0.172512
Antihypertensive use	-0.157018	0.0584194	-2.68777	0.00719317	35.264	3.08947	0.213368
Serum glucose	0.00433228	0.0176688	0.245193	0.806307	0	0.128892	0.937587
Antidiabetic use	-0.134738	0.0721948	-1.86631	0.0619977	0	1.49561	0.473406
Serum triglyceride	0.00111645	0.0171695	0.065025	0.948154	0	1.44611	0.485268
HDL-cholesterol	0.0306877	0.015805	1.94165	0.0521793	26.023	2.70354	0.258781
Waist Circ.	-0.0262156	0.0153472	-1.70816	0.0876058	2.76964	2.05697	0.357548
MetS	-0.122655	0.0410295	-2.98943	0.00279502	11.0673	2.24889	0.324832

## Sheet: TableS7_Meta_3coho_noAPOE_noH70
Table S7: Meta-analysis results of ELPRS with MetS in 3 Australian cohorts without the APOE locus: Hunter Community Study (HCS), Older Australian Twin Study (OATS), Sydney Memory and Ageing Study (MAS) and excluding the H70 birth cohort
Var	Beta	SE	Z	Pval	I2	QE	QEpval
SBP	-0.00239246	0.0168328	-0.142131	0.886977	46.415	3.73238	0.154712
DBP	0.00588019	0.0168662	0.348637	0.727362	59.7704	4.97146	0.0832647
Antihypertensive use	-0.153755	0.0584932	-2.62859	0.00857392	43.4711	3.53802	0.170502
Serum glucose	0.000632333	0.0177151	0.0356946	0.971526	0	0.0348227	0.982739
Antidiabetic use	-0.144103	0.0722848	-1.99355	0.0462017	0	1.51071	0.469843
Serum triglyceride	-0.00507524	0.017189	-0.29526	0.767795	0	1.6546	0.437227
HDL-cholesterol	0.0339287	0.0158236	2.14419	0.032018	38.458	3.24981	0.19693
Waist Circ.	-0.0293754	0.0153505	-1.91365	0.0556647	0	1.79372	0.407848
MetS	-0.129425	0.0410547	-3.15251	0.00161874	0	1.92218	0.382476

## Sheet: TableS8_ELPRS_MetS_4cohorts
Table S8: Associations of ELPRS with MetS in the replication cohorts: Hunter Community Study (HCS), Older Australian Twin Study (OATS), Sydney Memory and Ageing Study (MAS) and the Gothenburg H70 birth cohort (H70)
	HCS				OATS				MAS				H70
Metabolic Measures	n (%)	β	S.E.	pval	n (%)	β	S.E.	pval	n (%)	β	S.E.	pval	n (%)	β	S.E.	pval
SBP	2116 (99)	0.017	0.021	0.695	484 (89)	-0.06	0.049	0.342	908 (98)	-0.006	0.032	0.976	2273 (100)	-0.014	0.021	0.528
DBP	2116 (99)	0.028	0.021	0.495	485(89)	-0.071	0.049	0.342	908 (98)	-0.001	0.033	0.988	2273 (100)	-0.016	0.022	0.457
Antihypertensive use	1871 (88)	-0.11	0.148	0.695	520 (96)	-0.384	0.142	0.061	925 (100)	-0.095	0.069	0.436	2273 (100)	-0.091	0.045	0.041
Serum glucose	1855 (87)	0.009	0.022	0.771	495 (92)	-0.008	0.051	0.929	875 (95)	-0.012	0.033	0.976	2273 (100)	-0.006	0.019	0.772
Antidiabetic use	2122 (100)	-0.111	0.093	0.528	55 (10)	0.287	0.411	0.728	925 (100)	-0.247	0.115	0.146	2273 (100)	-0.114	0.076	0.13
Serum triglyceride	2108 (99)	-0.007	0.022	0.775	505 (93)	-0.026	0.049	0.771	878 (95)	0.031	0.034	0.699	2273 (100)	-0.014	0.017	0.417
HDL-cholesterol	2108 (99)	0.039	0.019	0.381	505 (93)	0.071	0.045	0.342	876 (95)	0.008	0.032	0.976	2273 (100)	0.019	0.016	0.255
Waist Circ.	2118 (99)	-0.011	0.02	0.771	520 (97)	-0.056	0.043	0.342	916 (99)	-1.005	0.43	0.182	2273 (100)	0.012	0.02	0.547
MetS	1809 (85)	-0.085	0.052	0.451	474 (88)	-0.064	0.147	0.799	925 (100)	-0.217	0.075	0.038	2273 (100)	0.006	0.048	0.894

## Sheet: TableS9_ELPRS_MetS_noAPOE
Table S9: Associations of ELPRS (-APOE4) with MetS in the replication cohorts: Hunter Community Study (HCS), Older Australian Twin Study (OATS), Sydney Memory and Ageing Study (MAS) & the Gothenburg H70 cohort (H70)
	UKBB				HCS				OATS				MAS				H70
Metabolic Measures	n (%)	β	S.E.	pval	n (%)	β	S.E.	pval	n (%)	β	S.E.	pval	n (%)	β	S.E.	pval	n (%)	β	S.E.	pval
SBP	380953 (93)	-0.0236715	0.00153044	1.55e-53	2116 (99)	0.0170379	0.0211895	0.694855	484 (89)	-0.0849279	0.0494009	0.341966	908 (98)	-0.0129889	0.0334763	0.93391	2273 (100)	-0.0124	0.0215	0.566
DBP	380961 (93)	-0.0219345	0.00161299	6.83e-42	2116 (99)	0.0276254	0.0211939	0.495156	485(89)	-0.0904647	0.0492041	0.341966	908 (98)	-0.00395524	0.0337869	0.97653	2273 (100)	-0.018	0.0216	0.405
Antihypertensive use	187176 (46)	-0.110329	0.00566179	1.8e-83	1871 (88)	-0.0882279	0.148114	0.708933	520 (96)	-0.396125	0.141742	0.0608455	925 (100)	-0.10766	0.0712624	0.294415	2273 (100)	-0.0987	0.045	0.0281
Serum glucose	355611 (87)	-0.0154083	0.00158147	2.55e-22	1855 (87)	0.00317158	0.0228304	0.889529	495 (92)	-0.000653752	0.05038	0.989658	875 (95)	-0.00436211	0.0338262	0.97653	2273 (100)	-0.00862	0.0195	0.659
Antidiabetic use	187176 (46)	-0.108285	0.0201331	7.51e-08	2122 (100)	-0.122354	0.0936824	0.495156	55 (10)	0.292907	0.41545	0.728017	925 (100)	-0.214029	0.11814	0.264599	2273 (100)	-0.137	0.0756	0.0698
Serum triglyceride	388133 (95)	-0.0154083	0.00158147	2.55e-22	2108 (99)	-0.0159447	0.021733	0.694855	505 (93)	-0.0275231	0.0496018	0.770839	878 (95)	0.0322547	0.0340823	0.619597	2273 (100)	-0.0155	0.017	0.363
HDL-cholesterol	355864 (87)	0.0216698	0.00153323	5.47e-45	2108 (99)	0.0458984	0.0199162	0.3505	505 (93)	0.0693975	0.0453685	0.341966	876 (95)	-0.0141093	0.031832	0.93391	2273 (100)	0.0197	0.0165	0.233
Waist Circ.	407126 (99)	-0.027032	0.00138811	1.8e-83	2118 (99)	-0.0129446	0.0197518	0.708933	520 (97)	-0.0619557	0.0426212	0.341966	916 (99)	-0.0507723	0.0297468	0.264599	2273 (100)	0.00311	0.02	0.876
MetS	334157 (82)	-0.0570486	0.0042384	4.04e-41	1809 (85)	-0.0982511	0.0519145	0.3505	474 (88)	-0.0534393	0.146904	0.805534	925 (100)	-0.215192	0.0753951	0.0388324	2273 (100)	-0.0117	0.0484	0.809

## Sheet: TableS10_Sex_stra_UKBB_noAPOE
Table S10: Sex stratified associations of ELPRS excluding the APOE locus with MetS in the UKBB
DepVar	Sex	Nsample	Beta.PRS	SE.PRS	Pval.PRS	Pval.Age	Beta.Age	SE.Age	R2.PRS	Nmissing
MetS	Female	170456	-0.0538666	0.0059719	1.88e-19	7.1e-92	0.0160851	0.000791233	0.000739303	49986
MetS	Male	163701	-0.0606649	0.00601841	6.78e-24	3.37e-12	0.00522685	0.000750843	0.000949885	23657
